# Supplementary material for: Tissue-intrinsic beta-catenin signals antagonize Nodal-driven anterior visceral endoderm differentiation
Source: Nat Commun. 2024 Jun 13;15:5055. doi: 10.1038/s41467-024-49380-0 (PMC11176336; doi:10.1038/s41467-024-49380-0)
Supplement: Supplementary file 11 — Source Data [file 41467_2024_49380_MOESM11_ESM.xlsx]

## Sheet: Figure 1
Panel j
VE cysts	BELAs
Diameter [µm]
107.36	166.75
100.25	100.75
84.02	73.08
82.91	80.72
71.23	107.12
96.03	127.07
100.88	112.66
94.44	117.83
75.1	140.22
101.94	84.55
98.4	88.37
73.49	86.27
54.47	98.73
105.88	84.34
113.42	85.58
124.69	138.26
127.58	75.36
59.4	90.65
110.01	116.18
110.92	133.19
65.84	146.48
126.91	120.28
105.29	172.11
73.88	152.41
114.93	126.42
102.64	92.19
77.2	155.13
111.78	74
79.81	133.58
85.69	210.69
70.24	81.77
85.18	82.37
91.18	157.62
97.22	78.74
99.75	82.42
83.97	71.13
	117.34
	121.89
	97.27
	97.28
	124.12
	107.82
	72.23
	139.83
	91.69
	107.76
	129.86
	115.42
	72.44
	153.24
	102.7
	75.36
	135.89
	120.48
	123.99
	91.45
	88.79
	162.38
	107.61
	114.47
	120.06
	84.69
	63.14
	109.55
	134.11
	137.82
	108.72
	101.47
	79.11
	160.73
	149.62
	157.29

## Sheet: Figure 3
Panel m
	Frequency Otx2 [%]		Frequency Cer1 [%]
day	Replicate 1	Replicate 2	Replicate 1	Replicate 2
1	0	0	0	0
2	0.3	0.48	0.13	0.26
3	0.66	0.58	0.1	0.3
4	0.25	0.48	0	0.03
5	0	0	0	0

## Sheet: Figure 4
Panel c									Panel h						Panel i
	untreated			SB43 treated					ActivinA [ng/ml]	% Cer1:H2B-Venus and OTX2 double+					ActivinA [ng/ml]	% OTX2+
Replicate	1	2	3	1	2	3			Replicate	1	2	3			Replicate	1	2	3
Frequency [%] OTX2	0.7	0.71	0.6	0	0	0			0	0.024	0.09	0.042			0	0.22	0.75	0.3
Frequency [%] CER1	0.15	0.46	0.32	0	0	0			6.25	1.14	1.66	0.86			6.25	3.31	8.62	3.34
									12.5	4.47	1.78	2.14			12.5	14.3	8.86	10.9
									25	4.37	4.97	5.59			25	20.6	25.4	36.1
									50	6.75	6.15	7.6			50	39.5	35.5	42.4
									100	6.96	7.07	7.23			100	47.2	50.9	44.8
									200	14.5	9.32	9.01			200	59.4	54.5	54.5

## Sheet: Figure 5
Panel e
	neg ctrl				AA				AA+Chi				AA+XAV				AA+IWP2
Replicate	1	2	3	4	1	2	3	4	1	2	3	4	1	2	3	4	1	2	3	4
% Cer1:H2B-Venus and OTX2 double +	0.081	0.05	0.14	0.071	6.48	6.03	5.73	5.45	0.064	1.13	0.33	0.097	41.7	34.1	29.4	34.2	13.1	8.42	10.4	9.67
Panel f
	neg ctrl				AA				AA+Chi				AA+XAV				AA+IWP2
Replicate	1	2	3	4	1	2	3	4	1	2	3	4	1	2	3	4	1	2	3	4
% OTX2+	0.241	1.05	1.8	0.461	44.78	52.73	37.13	42.15	0.894	10.69	1.62	0.787	94.3	89.9	81	80	60.5	62.42	49.5	51.27

## Sheet: Supp Figure 2
Panel c
	Epi & PrE			Epi			PrE
Replicate	1	2	3	1	2	3	1	2	3
count x10^4	162	170	200	84	104	106	2	6.5	14

## Sheet: Supp Figure 6
Panel c					Panel e
	Fraction of structures with T/Bra+ cells
	Epi cysts	ExE embryoids	BELAs				polarization vector
Replicate					polarization vector (left panel)	Replicate	1		2			polarization angle (right panel)	Replicate	Classification	polarization angle
1a	0.272727	0.2				Channel	Cer1	T	Cer1	T			Rep1	non-polarized	109.398
1b			0.181818			data	0.0224629	0.109962	0.0374419	0.0471479			Rep1	polarized	160.585
2a	0.461538	0.75				permutated data	0.0150129	0.0608875	0.0220477	0.0357202			Rep1	polarized	126.047
2b	0.923077	0.888889	0.222222			data	0.0305772	0.11563	0.0327621	0.0861559			Rep1	polarized	100.382
3a	0.866667	0.6875				permutated data	0.0200136	0.0410379	0.0173481	0.0376239			Rep1	polarized	29.1942
3b	1	0.6875	0.166667			data	0.03154	0.152444	0.0185186	0.0620434			Rep1	polarized	59.3704
						permutated data	0.022938	0.0504422	0.0145778	0.0415821			Rep1	non-polarized	62.5052
Replicates a and b were always performed in parallel, replicates 1, 2, and 3 were performed independently						data	0.0339129	0.0983346	0.000707896	0.0661453			Rep1	polarized	48.0815
In replicates 1a, 2a and 3a, Epi cysts and ExE embryoids were formed with E14tg2a wild type ESCs; in replicates 2b and 3b, Epi cysts and ExE embryoids were formed with GATA4-inducible ESCs (clone C6) but without doxycycline pulse; BELAs were always formed with inducible cells.						permutated data	0.0224944	0.043941	0.013807	0.0415607			Rep1	polarized	104.781
						data	0.0372846	0.0292649	0.0667243	0.0584135			Rep1	non-polarized	52.8659
						permutated data	0.0226106	0.0392343	0.0216928	0.0362317			Rep1	polarized	50.8469
						data	0.0643123	0.0464502	0.042461	0.0558011			Rep1	polarized	47.417
						permutated data	0.025376	0.0346975	0.0183491	0.0353325			Rep1	polarized	113.462
						data	0.0256808	0.0887431	0.0342463	0.0721629			Rep1	polarized	72.3146
						permutated data	0.0158658	0.0401322	0.0210756	0.0324151			Rep1	non-polarized	75.7793
						data	0.0415368	0.0987637	0.0261116	0.0208992			Rep1	polarized	88.3649
						permutated data	0.0168639	0.0439161	0.0186393	0.036652			Rep1	polarized	140.636
						data	0.0453588	0.0923068	0.029615	0.081138			Rep1	non-polarized	44.2176
						permutated data	0.0204583	0.0437764	0.0131843	0.035981			Rep1	non-polarized	134.728
						data	0.0259733	0.0329962	0.0530089	0.0764438			Rep1	non-polarized	109.378
						permutated data	0.016015	0.0334269	0.0178219	0.0361515			Rep1	non-polarized	54.0474
						data	0.029297	0.0243329	0.0502241	0.0649781			Rep1	non-polarized	87.93
						permutated data	0.0182787	0.0305217	0.0256751	0.0661594			Rep1	non-polarized	71.4061
						data	0.0501233	0.0697129	0.064616	0.0838521			Rep1	non-polarized	47.0773
						permutated data	0.0204159	0.0675283	0.0251465	0.0369113			Rep1	non-polarized	90.1013
						data	0.0728704	0.0392503	0.0683168	0.0438579			Rep1	non-polarized	61.5499
						permutated data	0.0259445	0.0323839	0.022173	0.0399304			Rep1	polarized	50.8686
						data	0.0273857	0.070354	0.0455513	0.0400517			Rep1	polarized	91.0495
						permutated data	0.0161288	0.0321114	0.0169205	0.0357133			Rep1	polarized	150.646
						data	0.0231808	0.12983	0.0322408	0.0436768			Rep1	non-polarized	74.0674
						permutated data	0.0147001	0.061778	0.0279287	0.0528221			Rep1	polarized	124.12
						data	0.0389589	0.0161579	0.0599723	0.0299969			Rep1	polarized	51.9221
						permutated data	0.0223893	0.0261433	0.0285372	0.0444821			Rep1	non-polarized	146.164
						data	0.034074	0.0594647	0.054317	0.0418162			Rep1	non-polarized	19.3436
						permutated data	0.0243574	0.0402466	0.0204168	0.0306588			Rep1	non-polarized	44.6609
						data	0.0230926	0.0925118	0.0666521	0.0619396			Rep1	non-polarized	91.1539
						permutated data	0.0143387	0.0310734	0.0221673	0.0273778			Rep1	non-polarized	57.9196
						data	0.00925742	0.0451006	0.0137879	0.0315014			Rep1	polarized	77.5429
						permutated data	0.0167427	0.0300837	0.0173453	0.0402218			Rep1	polarized	149.026
						data	0.0151033	0.0435676	0.0312229	0.0391546			Rep1	polarized	33.1101
						permutated data	0.0162306	0.0266066	0.0150626	0.04379			Rep1	polarized	90.0628
						data	0.0185311	0.154783	0.00971343	0.022731			Rep1	non-polarized	6.55021
						permutated data	0.0198687	0.0621749	0.0166989	0.0355174			Rep2	polarized	49.4337
						data	0.0233852	0.124928	0.0272412	0.0861333			Rep2	polarized	82.7594
						permutated data	0.0157925	0.0343173	0.0157614	0.0427731			Rep2	non-polarized	156.98
						data	0.00669147	0.0563799	0.0474016	0.0538755			Rep2	non-polarized	137.662
						permutated data	0.014591	0.0323523	0.0223262	0.0439491			Rep2	polarized	119.832
						data	0.0166019	0.0391107	0.0664273	0.0619451			Rep2	polarized	81.9713
						permutated data	0.0151183	0.0277702	0.0181791	0.0342796			Rep2	polarized	6.42094
						data	0.01724	0.0482736	0.031256	0.132652			Rep2	polarized	161.625
						permutated data	0.0231747	0.0508545	0.0173259	0.0571409			Rep2	polarized	158.952
						data	0.00733275	0.143491	0.0130573	0.0675807			Rep2	polarized	121.546
						permutated data	0.0134958	0.0471956	0.0186923	0.0294009			Rep2	polarized	89.3485
						data	0.0323636	0.0430066	0.0199948	0.0530695			Rep2	polarized	179.347
						permutated data	0.0149339	0.0492794	0.0179482	0.0333451			Rep2	polarized	154.029
						data	0.0601258	0.0325549	0.0265428	0.112525			Rep2	polarized	146.473
						permutated data	0.0195124	0.053415	0.0148212	0.0425942			Rep2	polarized	176.145
						data	0.0277292	0.0495755	0.0326704	0.0501387			Rep2	polarized	53.5555
						permutated data	0.0168534	0.0459215	0.0160591	0.042101			Rep2	polarized	82.7108
						data	0.0152303	0.0709066	0.0469625	0.103568			Rep2	polarized	98.6977
						permutated data	0.0138331	0.0489427	0.0166598	0.0353945			Rep2	non-polarized	136.33
						data	0.0398992	0.093163	0.0662931	0.0275813			Rep2	polarized	15.7617
						permutated data	0.0237685	0.0419789	0.0262925	0.0376326			Rep2	non-polarized	62.1097
						data	0.055523	0.0542815	0.0268594	0.0400089			Rep2	polarized	24.7184
						permutated data	0.0378524	0.0339137	0.0155903	0.0336826			Rep2	polarized	153.865
						data	0.0257249	0.0806648	0.0360725	0.103502			Rep2	polarized	18.2048
						permutated data	0.0167576	0.0485773	0.0183871	0.0381879			Rep2	polarized	139.876
						data	0.0155522	0.0735536	0.0118185	0.0889917			Rep2	non-polarized	79.7923
						permutated data	0.0145557	0.0323064	0.0194508	0.0337692			Rep2	non-polarized	94.03
						data	0.0159522	0.0562374					Rep2	polarized	23.6899
						permutated data	0.0187356	0.0354711					Rep2	polarized	144.777
						data	0.0180042	0.106928					Rep2	polarized	163.074
						permutated data	0.0196633	0.0445229					Rep2	polarized	51.2348
						data	0.023461	0.056778					Rep2	polarized	13.03
						permutated data	0.0163757	0.0540966					Rep2	polarized	171.809
						data	0.0283144	0.107344					Rep2	non-polarized	127.599
						permutated data	0.0183151	0.0552971
						data	0.028389	0.0618846
						permutated data	0.0219295	0.0428023
						data	0.0286864	0.0391099
						permutated data	0.0223163	0.0379063
						data	0.0338428	0.0417376
						permutated data	0.0189066	0.0519132
						data	0.0166945	0.0279447
						permutated data	0.0232249	0.0322255

## Sheet: Supp Figure 10
Panel c
	neg ctrl			AA			AA+BMP			AA+LDN
Replicate	1	2	3	1	2	3	1	2	3	1	2	3
% Cer1:H2B-Venus and OTX2 double+	0.081	0.05	0.071	6.48	6.03	5.45	3.61	3.77	2.67	5.47	6.46	4.12
Panel d
	neg ctrl			AA			AA+BMP			AA+LDN
Replicate	1	2	3	1	2	3	1	2	3	1	2	3
% OTX2+	0.241	1.05	0.461	44.78	52.73	42.15	38.71	58.87	34.97	34.57	46.36	29.02

## Sheet: Supp Figure 11
	Panel c								Panel f
		wt			Nodal mutant					wt			Nodal mutant
	Replicate	1	2	3	1	2	3		Replicate	1	2	3	1	2	3
	% Cer1:H2B-Venus+	19	7.98	15.7	7.29	3.53	6.39		% OTX2+	44.78	52.73	37.13	45.65	55.89	39.95

## Sheet: Supp Figure 12
		DMSO					Chiron					XAV
		X	Y				X	Y				X	Y
	Sample	OTX2	GFP-DMSO			Sample	OTX2	GFP-Chiron			Sample	OTX2	GFP-XAV
	Embryo 1 , plane 1	0.087922	0.144202			Embryo 1, plane 1	0.201408	3.06178			Embryo 1, plane1	0.436692	0.327166
		0.166643	0.0773583				0.245278	1.99587				0.497872	0.336243
		0.16872	0.373403				0.456969	1.70321				1.18249	0.438586
		0.134582	0.27626				0.411253	1.85205				0.936317	0.420426
		0.393093	0.229909				0.627407	1.80672				0.651494	0.177942
		0.589917	0.277741				0.654021	1.4203				1.56196	0.251118
		0.728753	0.146294				0.651904	1.40545				1.55274	0.540866
		0.42174	0.302368				0.844859	2.05511				2.24637	0.666666
		0.491217	0.355405				0.581525	1.55038				1.31613	0.313908
		0.523838	0.133159				0.824705	0.536598				1.25101	0.493124
		1.44978	0.718653				0.720873	0.601173				1.40596	0.333925
		1.64897	0.212909				0.72458	1.37166				0.640946	0.370114
		1.20089	0.198037				0.84463	1.32014				0.178272	0.309687
		1.23559	0.860472				1.0084	0.959858				0.184981	0.404904
		1.2631	0.349249				0.827501	1.19503				0.284506	0.609636
		0.673349	0.395625				0.674857	1.2509			Embryo 1 , plane 2	0.521557	0.371292
		0.34411	0.674122				0.462358	1.65924				0.915179	0.24131
		0.231011	0.845666				0.184807	0.756989				0.555601	0.599864
		0.18414	0.895216				0.228379	1.9151				1.41746	0.352379
		0.195178	0.540194				0.124869	0.715806				1.67358	0.410478
		0.206031	0.411806			Embryo 1, plane 2	0.127366	0.362174				1.40339	0.281828
		0.171026	0.426755				0.351253	0.664016				2.50958	0.387545
	Embryo 1 , plane 2	0.379921	0.16395				0.587431	1.3682				1.93836	0.57897
		0.219331	0.0939384				0.579328	1.4209				2.12397	0.548503
		0.281282	0.109327				0.834859	1.53957				0.834672	0.226159
		0.252836	0.0993231				0.747653	1.32791				0.672167	0.223647
		0.290777	0.104672				0.647635	1.2562				0.939568	0.272356
		0.333921	0.200742				0.72715	0.515973				0.577809	0.338496
		0.342524	0.188272				0.680385	0.486142				0.506676	0.261533
		0.687058	0.387342				0.75973	1.02398				0.34518	0.252619
		0.672126	0.297824				0.771004	1.24413				0.468011	0.316113
		1.12452	0.43403				0.833883	0.495122				0.276787	0.366713
		1.39644	1.14231				0.742868	0.423489			Embryo 2, plane 1	0.178238	1.43952
		1.58665	1.95724				0.79604	0.449584				0.135068	0.602265
		0.332257	0.206684				0.541195	2.12267				0.350442	0.761451
		0.380332	0.266998				0.534687	1.48892				0.269824	0.993192
		0.408877	0.527456				0.415259	1.76207				0.175234	0.25897
		0.146367	0.355988			Embryo 2, plane 1	0.493719	0.977164				0.134855	0.146096
		0.173626	0.563973				0.610797	0.717258				0.391659	0.0688539
		0.136693	0.34903				0.252306	0.924445				0.65322	0.0607554
	Embryo 2, plane 1	0.222058	0.582042				0.446736	0.702693				0.636689	0.100704
		0.288714	0.335471				0.746462	0.143459				0.512693	0.0938247
		0.448959	0.530674				0.851402	0.836315				0.605501	1.36185
		0.550029	0.564758				0.837386	0.860603				0.878618	0.562636
		0.606542	0.762804				0.888574	0.538458				0.876538	0.550168
		0.53127	0.968145				0.633112	1.47457				0.511439	0.350178
		1.4115	0.854498				1.08214	1.25048				0.157258	0.1676
		1.13459	0.777057				1.14616	0.627186				0.126608	0.550837
		0.596535	0.508649				1.34178	0.768862			Embryo 2, plane 2	0.0928851	0.115729
		0.299606	0.122447				1.20942	0.717048				0.176518	1.14941
		0.415682	0.323847				1.12205	0.804408				0.145576	0.678389
		0.284756	0.486647				0.758961	0.746857				0.162695	0.9651
		0.14174	0.206042				0.435824	0.929467				0.316527	0.872764
	Embryo 2, plane 2	0.22719	0.481192				0.278808	0.661916				0.168307	0.883796
		0.299295	0.336901				0.259106	0.774144				0.334907	0.706275
		0.528973	0.766368			Embryo 2, plane 2	0.489519	0.689801				0.568085	0.491065
		0.567977	0.229665				0.361986	0.549592				0.502713	0.0795389
		0.98633	0.867227				0.542089	0.755501				0.120852	0.035085
		0.790059	0.954882				0.340257	1.05691				0.690196	1.6569
		0.781281	0.426497				0.56408	1.23395				0.56243	0.42688
		0.47664	0.258616				0.840219	0.927695				0.393946	0.373939
		0.443357	0.331291				0.549673	0.873932				0.135644	0.185837
		0.663215	0.456903				1.06656	1.14941				0.125645	0.18085
		0.379275	0.523316				1.27582	2.55909				0.0669867	0.174961
		0.103113	0.325496				1.22138	1.27009				0.112335	0.236794
		0.130973	0.241932				0.742406	0.822481			Embryo 3, plane 1	0.136281	0.357607
							1.51291	1.03495				0.380912	0.720649
							0.662441	0.58644				0.405094	0.288905
							0.373299	0.633824				0.460777	0.577294
							0.330284	1.16332				0.547059	0.570294
							0.544207	0.545968				0.138409	0.0852618
						Embryo 3, plane 1	0.208942	0.447606				0.130552	0.0683524
							0.180056	0.411351				0.903851	0.37528
							0.729764	0.502867				0.758676	0.23557
							0.645678	0.225301				0.911708	0.367008
							1.20394	0.477353				1.00391	0.38128
							1.06394	1.10583				1.42593	0.44643
							0.877484	0.439375				0.728308	0.357079
							0.749769	0.413595				0.921945	0.442318
							0.823636	0.885499				1.13664	0.287715
							0.79613	0.501475				0.74022	0.176059
							0.949916	0.570076				0.514098	0.253842
							0.788665	0.437388				0.60536	0.355524
							0.802874	0.511153				0.581076	0.492072
							0.528018	0.575503			Embryo 3, plane 2	0.3739	0.337896
							0.447765	0.529689				0.462667	0.442114
							0.339209	0.726882				0.402271	0.339005
							0.446845	0.891027				1.49102	0.29551
							0.18266	0.661758				1.00112	0.416668
							0.207158	1.05817				1.73915	0.423153
							0.109017	1.02147				2.399	0.343502
							0.122105	1.00314				1.19605	0.330371
						Embryo 3, plane 2	0.192373	0.421601				1.23644	0.37912
							0.24204	0.42814				0.47476	0.566323
							0.699484	0.442059				0.21353	0.765059
							0.715226	0.217231				0.367223	0.744065
							0.648697	0.375374				0.176285	0.740539
							1.08826	0.529279
							1.24767	0.568107
							0.839408	0.734222
							0.61597	0.597486
							0.701978	0.416195
							0.5978	0.746344
							0.519058	0.6082
							0.535947	0.653392
							0.507771	0.719064
							0.423125	0.572389
							0.151118	0.868985
							0.137431	2.06241
						Embryo 4, plane 1	0.407086	0.837978
							0.324436	0.878195
							0.420393	0.548938
							0.524526	0.484503
							0.532896	1.05016
							0.0728572	0.211935
							0.0805485	0.334712
							0.0705741	0.426289
							0.118943	0.209942
						Embryo 4, plane 2	0.156537	1.07879
							0.9532	0.429746
							0.165648	0.167394
							0.682025	0.450431
							0.493693	0.958114
							0.112629	0.211129
							0.142407	0.240186
							0.644495	0.404477
